# Supplementary material for: Large Scale Vat-Photopolymerization of Investment Casting Master Patterns: The Total Solution
Source: Polymers (Basel). 2022 Oct 29;14(21):4593. doi: 10.3390/polym14214593 (PMC9656478; doi:10.3390/polym14214593)
Supplement: Supplementary file 1 [file polymers-14-04593-s001.zip]

Archive with 1 entries (1 files):
- polymers-1939469-supplementary.pdf
